# Supplementary material for: Interfacial ice sprouting during salty water droplet freezing
Source: Nat Commun. 2024 Mar 13;15:2249. doi: 10.1038/s41467-024-46518-y (PMC10937636; doi:10.1038/s41467-024-46518-y)
Supplement: Supplementary file 8 — Source Data [file 41467_2024_46518_MOESM8_ESM.xlsx]

## Sheet: Figure 1E
Time (ns)	Number of icing water molecules
0	0
9.9	299
19.8	509
29.7	538
39.6	628
49.5	1050
59.4	1365
69.3	1481
79.2	1513
89.1	1424
99	1614
108.9	1597
118.8	1518
128.7	1541
138.6	1529
148.5	1597
158.4	1631
168.3	1609
178.2	1586
188.1	1653
198	1615
207.9	1639
217.8	1575
227.7	1590
237.6	1606
247.5	1628
257.4	1629
267.3	1670
277.2	1695
287.1	1681
297	1721
306.9	1832
316.8	1890
326.7	2024
336.6	1916
346.5	1850
356.4	1851
366.3	1921
376.2	1877
386.1	1772
396	1932

## Sheet: Figure 1F
Time (ns)	Salt concentration (%)
0	9
9.9	9.20705
19.8	9.61286
29.7	9.77428
39.6	10.08
49.5	11.5074
59.4	12.8127
69.3	13.5087
79.2	13.5411
89.1	13.141
99	14.4169
108.9	14.3778
118.8	13.7719
128.7	13.9303
138.6	13.7245
148.5	14.3283
158.4	14.4876
168.3	14.3425
178.2	14.1776
188.1	14.5762
198	14.329
207.9	14.6039
217.8	14.1225
227.7	14.2315
237.6	14.407
247.5	14.3896
257.4	14.3718
267.3	14.7485
277.2	14.8296
287.1	14.8072
297	15.0742
306.9	15.7137
316.8	16.3333
326.7	17.2243
336.6	16.2479
346.5	15.8872
356.4	15.8002
366.3	16.2663
376.2	16.1075
386.1	15.3054
396	16.6278

## Sheet: Figure 2A
Time (s)	The temperature of the salty droplet (°C)
-29	-6.322
-28.5	-6.344
-28	-6.454
-27.5	-6.536
-27	-6.615
-26.5	-6.713
-26	-6.766
-25.5	-6.826
-25	-6.885
-24.5	-6.949
-24	-7.022
-23.5	-7.065
-23	-7.113
-22.5	-7.155
-22	-7.174
-21.5	-7.236
-21	-7.273
-20.5	-7.298
-20	-7.335
-19.5	-7.394
-19	-7.475
-18.5	-7.521
-18	-7.594
-17.5	-7.684
-17	-7.746
-16.5	-7.824
-16	-7.934
-15.5	-8.021
-15	-8.047
-14.5	-8.061
-14	-8.092
-13.5	-8.052
-13	-8.069
-12.5	-8.035
-12	-8.066
-11.5	-8.072
-11	-8.123
-10.5	-8.114
-10	-8.109
-9.5	-8.089
-9	-8.083
-8.5	-8.114
-8	-8.142
-7.5	-8.244
-7	-8.339
-6.5	-8.404
-6	-8.483
-5.5	-8.57
-5	-8.64
-4.5	-8.702
-4	-8.767
-3.5	-8.832
-3	-8.896
-2.5	-8.941
-2	-8.989
-1.5	-9.043
-1	-9.074
-0.5	-9.088
0	-9.113
0.5	-7.864
1	-6.826
1.5	-6.558
2	-6.648
2.5	-6.84
3	-7.014
3.5	-7.11
4	-7.222
4.5	-7.369
5	-7.414
5.5	-7.532
6	-7.692
6.5	-7.855
7	-7.999
7.5	-8.117
8	-8.241
8.5	-8.362
9	-8.455
9.5	-8.556
10	-8.64
10.5	-8.733
11	-8.835
11.5	-8.95
12	-9.051
12.5	-9.147
13	-9.206
13.5	-9.319
14	-9.411
14.5	-9.465
15	-9.554
15.5	-9.648
16	-9.768
16.5	-9.857
17	-9.948
17.5	-10.028
18	-10.111
18.5	-10.199
19	-10.282
19.5	-10.388
20	-10.451
20.5	-10.542
21	-10.619
21.5	-10.714
22	-10.782
22.5	-10.871
23	-10.974
23.5	-11.034
24	-11.125
24.5	-11.174
25	-11.225
25.5	-11.285
26	-11.328
26.5	-11.391
27	-11.434
27.5	-11.499
28	-11.537
28.5	-11.562
29	-11.582
29.5	-11.602
30	-11.631
30.5	-11.657
31	-11.682
31.5	-11.699
32	-11.711
32.5	-11.722
33	-11.728
33.5	-11.765
34	-11.794
34.5	-11.831
35	-11.848
35.5	-11.879
36	-11.868
36.5	-11.885
37	-11.911
37.5	-11.899
38	-11.948
38.5	-11.942
39	-11.945
39.5	-11.962
40	-11.942
40.5	-11.945
41	-11.945
41.5	-11.991
42	-11.982
42.5	-11.985
43	-11.988
43.5	-11.971
44	-11.985
44.5	-11.974
45	-11.985
45.5	-11.999
46	-12.014
46.5	-12.019
47	-12.011
47.5	-12.034
48	-12.005
48.5	-12.028
49	-12.028
49.5	-12.048
50	-12.051
50.5	-12.097
51	-12.142
51.5	-12.137
52	-12.185
52.5	-12.185
53	-12.202
53.5	-12.205
54	-12.228
54.5	-12.262
55	-12.242
55.5	-12.234
56	-12.242
56.5	-12.265
57	-12.251
57.5	-12.239
58	-12.245
58.5	-12.239
59	-12.231
59.5	-12.231
60	-12.254
60.5	-12.271
61	-12.219
61.5	-12.205
62	-12.168
62.5	-12.194
63	-12.217
63.5	-12.197
64	-12.199
64.5	-12.199
65	-12.131
65.5	-12.134
66	-12.094
66.5	-12.097
67	-12.094
67.5	-12.102
68	-12.131
68.5	-12.134
69	-12.142
69.5	-12.174
70	-12.191
70.5	-12.237
71	-12.259
71.5	-12.299
72	-12.325
72.5	-12.334
73	-12.311
73.5	-12.271
74	-12.237
74.5	-12.191
75	-12.205
75.5	-12.219
76	-12.197
76.5	-12.202
77	-12.214
77.5	-12.208
78	-12.171
78.5	-12.205
79	-12.211
79.5	-12.208
80	-12.225
80.5	-12.217
81	-12.245
81.5	-12.259
82	-12.257
82.5	-12.271
83	-12.299
83.5	-12.311
84	-12.311
84.5	-12.322
85	-12.299
85.5	-12.302
86	-12.314
86.5	-12.311
87	-12.325
87.5	-12.331
88	-12.325
88.5	-12.341
89	-12.367
89.5	-12.369
90	-12.384
90.5	-12.404
91	-12.435
91.5	-12.432
92	-12.429
92.5	-12.444
93	-12.427
93.5	-12.435
94	-12.407
94.5	-12.401
95	-12.404
95.5	-12.39
96	-12.404
96.5	-12.409
97	-12.447
97.5	-12.417
98	-12.431
98.5	-12.457
99	-12.497
99.5	-12.482
100	-12.482
100.5	-12.485
101	-12.502
101.5	-12.481
102	-12.498
102.5	-12.538
103	-12.518
103.5	-12.524
104	-12.531
104.5	-12.531
105	-12.545
105.5	-12.545
106	-12.544
106.5	-12.547
107	-12.567
107.5	-12.57
108	-12.584
108.5	-12.607
109	-12.615
109.5	-12.595
110	-12.607
110.5	-12.588
111	-12.562
111.5	-12.548
112	-12.562
112.5	-12.551
113	-12.525
113.5	-12.545
114	-12.525
114.5	-12.555
115	-12.547
115.5	-12.567
116	-12.547
116.5	-12.538
117	-12.547
117.5	-12.538
118	-12.521
118.5	-12.521
119	-12.495
119.5	-12.49
120	-12.475

## Sheet: Figure 2B
Time (s)	Derivative of the temperature curve
2	-0.02774
2.5	-0.11087
3	-0.17623
3.5	-0.22592
4	-0.26188
4.5	-0.28599
5	-0.29999
5.5	-0.30551
6	-0.30407
6.5	-0.29711
7	-0.28591
7.5	-0.27169
8	-0.25551
8.5	-0.23836
9	-0.2211
9.5	-0.20448
10	-0.18916
10.5	-0.17565
11	-0.1644
11.5	-0.18146
12	-0.18468
12.5	-0.18194
13	-0.17744
13.5	-0.17441
14	-0.17448
14.5	-0.17413
15	-0.1751
15.5	-0.17782
16	-0.17931
16.5	-0.17929
17	-0.17851
17.5	-0.17761
18	-0.17678
18.5	-0.17578
19	-0.17801
19.5	-0.17704
20	-0.1736
20.5	-0.16888
21	-0.16301
21.5	-0.15648
22	-0.14976
22.5	-0.1436
23	-0.13809
23.5	-0.13335
24	-0.12819
24.5	-0.12387
25	-0.12013
25.5	-0.11556
26	-0.11053
26.5	-0.10496
27	-0.09976
27.5	-0.09442
28	-0.08908
28.5	-0.08345
29	-0.07753
29.5	-0.07143
30	-0.06503
30.5	-0.05915
31	-0.05274
31.5	-0.04642
32	-0.03986
32.5	-0.03365
33	-0.02712
33.5	-0.02085
34	-0.0157
35	-0.01091
36.5	-0.00761
37	-0.00499
37.5	-0.00299
38	-0.00305
38.5	-0.0031
39	-0.00414
39.5	-0.00562
40	-0.00815
40.5	-0.01106
41	-0.01363
41.5	-0.01499
42	-0.01424
42.5	-0.01061
43	-0.01061
43.5	-0.01062
44	-0.01063
44.5	-0.01062
45	-0.01062
45.5	-0.01061
46	-0.0106
46.5	-0.0106
47	-0.01059
47.5	-0.01058
48	-0.01058
48.5	-0.01058
49	-0.01058
49.5	-0.01058
50	-0.01059

## Sheet: Figure 2D
Salt concentration (%)	V = 4 μL				V = 6 μL				V = 8 μL
	Freezing times (s)	Error bar	Predicted (s)		Freezing times (s)	Error bar	Predicted (s)		Freezing times (s)	Error bar	Predicted (s)
0	12	1	11.03		13	0.57735	14.45		16	0.57735	17.52
3	18	1.57525	18.7958		23	1	24.6243		26	1	29.859
6	26	1.52753	24.5367		30	1.1547	32.1454		34	1.41421	38.979
9	32	2.3094	30.816		40	2.08167	40.3718		44	2	48.9542
12	35	2.12132	36.2809		49	1	47.5314		53	2.08167	57.6358

## Sheet: Figure 2E
Salt concentration (%)	Tw = -12°C				Tw = -15°C				Tw = -18°C
	Freezing times (s)	Error bar	Predicted (s)		Freezing times (s)	Error bar	Predicted (s)		Freezing times (s)	Error bar	Predicted (s)
0	13	1	13.79		12	1	11.03		9	0.57735	9.19
3	23	1.52753	24.0485		18	1.57525	18.7958		17	1.73205	15.4264
6	36	2.08167	33.6017		26	1.52753	24.5367		21	2.08167	19.3236
9	50	1.52753	47.6078		32	2.3094	30.816		24	0.57735	22.7809
12	62	2.3094	73.9319		35	2.12132	36.2809		26	1.52753	24.0388

## Sheet: Figure 4C
Humidity (%)	Condensation rate (kg m^-2 s^-1)	Error bar	Ice precipitation rate (kg m^-2 s^-1)	Error bar
65	0.00815	0.00179	0.00795	0.00215
80	0.02517	0.00374	0.02298	0.00193
95	0.0372	0.00147	0.03433	0.00272

## Sheet: Figure 4E
Time (ns)	Salt concentration for unfrozen liquid (%)
400	15.9025
409.9	14.9915
419.8	14.5604
429.7	14.0413
439.6	13.9842
449.5	13.8905
459.4	13.959
469.3	13.54
479.2	13.6989
489.1	13.1043
499	13.0867
508.9	13.0173
518.8	12.9074
528.7	12.9999
538.6	13.0477
548.5	13.7634
558.4	15.6902
568.3	15.464
578.2	15.4508
588.1	14.3616
598	15.2994
607.9	14.2645
617.8	14.0953
627.7	15.0842
637.6	15.8681
647.5	16.0804
657.4	16.8714
667.3	17.1979
677.2	16.8694
687.1	16.8699
697	16.0895
706.9	16.3941
716.8	15.8825
726.7	15.6366
736.6	15.8623
746.5	14.9045
756.4	16.2905
766.3	15.0156
776.2	15.6951
786.1	16.1245
796	16.2707
